# Supplementary material for: Structural determinants of lipid specificity within Ups/PRELI lipid transfer proteins
Source: Nat Commun. 2019 Mar 8;10:1130. doi: 10.1038/s41467-019-09089-x (PMC6408443; doi:10.1038/s41467-019-09089-x)
Supplement: Supplementary file 4 — Supplementary Data 1 [file 41467_2019_9089_MOESM4_ESM.xlsx]

## Sheet: Ups1 mutants in Fig. 2
Supplementary Data 1.
Mutations identified in the clones from screen for Ups1 mutants that substitute Ups2, related to Fig. 2
clone No	Mutations
1	K57R	E108D
2	I103V
3	ΔR25	T76A	I122V	F162Y	Q174H
4	T76A	I122V
5	S31T	T76A
6	K58M	T74R	K92N	R171G	Q174L	F175S
7	N43Y	K58M	K166R
8	I10K	F133L	M135T
9	H9R	T13A	K58M
10	R20H	D38G	D99G	D115A	K140R	Δ141-175
11	R42S	T90R	T95S
12	E108D
13	K58R	S89T	S125C	R126W
14	K58M	K92R
15	T76A	G102D	I103T	S116C
16	L4I	R42M	V44I	K57R	T95S	S120C
17	E108D
18	K58M	I73T	I78V
19	K58M	I73T	I78V
22	V66A	G102E	F129L	S130T
23	I72M	ΔY109	F149S
24	V141A
25	T76A	T101I
26	M135K
27	L62P	N85S	A117G	K138R	F149Y	N172S	P173H
28	K58M	K92R	R126W	K154R	Q174R
29	R51H	I137N	E169G
30	P12H	N85S	T95S	K128E	N134S	Q177R
31	S19P
32	T95S	K166R
33	I97V	G102E	S116G	K128R	F129S	F133L	S145L	N152D	E169G	P173A
34	S59T	S131G	V163A
35	K58M
36	T8S	P32L	A123V	S156G
37	L70S	T76A	M135V	K138E	F175L
38	N24S	T76A	F133L	K154M
39	T76A	N152D
40	K58M	M90V	F162L
41	T95A	F133Y	M135T
42	S19T	T95S	K166N	F175S
43	G132D	Q174P
44	H5L	L62P
45	T76A
46	L62P
47	L70I	T95A	S120R	F133L
48	M135K	Q165H
49	L70S	Y109F
50	I37L	K57R	S119C	A161T
51	E108D	K155R	Q177L
52	I10T	T76A	A87T	V128A
53	K58M	I122L	F133S
54	Sequencing failed
55	S31T
56	T76A	K154R
57	R51H	S59A	T74S	T90A
58	G132D
59	T95S	K155R
60	Sequencing failed
61	I10L	F15Y	R42S	M91T	K155D
62	K61E	L70F
63	K58M	F133Y	N134K
64	K58M	E108V	W144L	K154E	F175I
65	T13N	R51C	L56M	K58R	L62P	L70S	S156G
66	K58E	E108A	S145L	A161T
67	S36P	L98P	K105E	V106A	N134S	W144R
68	P29L	S41P	K58M	S59A	N85D	Y109C	S131G	K140R	W144R
69	E108D	M135V	F162L
70	G102E
71	E108D
72	G102E	M104R	V153I
73	K58M	S89A	F175S
74	F15S	F23L	I37T	D38V	K57R	T93A	T95I	I122T	F129L	G136S	M160L
75	T76A	T121M	K148E	F149Y
76	K58M
77	G102E	Q174R
78	S125C	N152Y	Q174R
79	L62P	E108D
80	no mutation
81	M135K	N152Y
82	H5L	R42M	N43S	K58M	K166E
83	K58M	T93I	M158T
84	no mutation
85	no mutation
86	I37L	N43S	E47G	A123V	F133L	N152S
87	T76A	E176D
88	no mutation
89	no mutation
90	T76A	A170G
91	F133S
92	T76A
93	I10K	R51H	T95A
94	F133L
95	M135K
96	H5Y	V141A
97	N24S
98	R71S	T95S
99	Q46H	A123V	K138R	K154E
100	T76A	Q113H	S116R	N134S	N152D
101	R51H	L62P	K140R
102	M91L	S119G	I122M	M135T
103	M135K	K138Q
104	E108V
105	K6R	L62P	Q113R
106	S17T	L62P	N134S
107	L70S
108	K58M	M91I	K148E
109	K6E	F133S	E168G
110	K58M	S116R	K154R
111	S7T	A87T
112	T76A	S125C	F133L
113	K148E
114	N49T	K58M
115	R71S	V81A	Q113R
116	E108D	K128E
117	T8A	M135I	F149Y
118	I103V	N152Y
119	L4S
120	S17T	V163I
121	K166E
Colored mutations are found at the residues that are mutated frequently (>5).

## Sheet: Ups2 mutants in Fig. 5
Mutations identified in the clones from screen for Ups2 mutants that substitute Ups1, related to Fig. 5
clone No	Mutations
1	V62A	V110E	T111E	K122N	M144I	Q150P	K157I	D179N	E191G
2	Sequencing failed
3	M67F	I137T	G159S	D224G
4	F4Y	M93T	I137V	N155Y
5	M93V	C153R
6	Sequencing failed
7	A20V	M93T	D117N	K122R	I137V	Δ176
8	S76C	S90G	V149A	R151L	D159S	L204H
9	F10I	W22G	V58L	S76G	S119P	T123S	I137T	C153S	N173D	W174R	T213P
10	no seq
11	no seq
12	M67T	G159D
13	I34N	L55S	K122R	K143E	V196D
14	start codon missing
15	Sequencing failed
16	S30P	W65R	K88E
17	M75K	S76C	A129V	W147L	R151W	E154D	K176E	N183D
18	Sequencing failed
19	G47D	G61D	S76G	Q127H	W174R	N227D
20	Q60H	M69T	D117N	V165A	Δ221
21	K2R	N11Y	I66N	L185P
22	N21I	A35G	K64R	M67T	D118G	S148A	C153R	K188R	K205I	Q216R
23	N21I	A35G	K64R	M67T	D118G	S148A	C153R	K188R	K205I	Q216R
24	I29V	K44M	W65G	M67T	M75K	Δ174
25	Sequencing failed
26	F30S	L70P	M75L	S76I	F125Y	N142I
27	S76I	M93T	K158E	D179M	D180T	Δ181
28	N21I	R40G	E42K	G162R
29	D15G	I66N	M67S	S119P	Q130R	W174R	Q216L	E229G
30	M93V	G162R	Δ174
31	C101R	G159C	Δ166
32	L3S	N87D	Y107H	E108G	F125S	Q150R	F152L	Δ181
33	N21I	I66N	M68I	V189D
34	N27Y	M68I	C101R	L215S	D220G	H228P
35	K23R	K24I	I137T	Δ184
36	Q16L	K48R	E108G	Y134C	I137T	V189A
37	I66M	S90C	M93T	Q126R	L181S	N190S	L203F	Δ226
38	M69T	N87E	E108A	S148T	C153R	D163E	K176E	L181S	V186I	V189A
39	Sequencing failed
40	K64R	S76G	M93V	M144L	G159C	W174L	K176I	V178A
41	K44R	M93T	T132S	I137T
42	L3S	N6D	K23R	S119P	I137T	R151G	V169A	L221S
43	K64R	M67T	M69K	P114T	F125L	Q127R	N155S	K160D
44	G47R	L70P	S76I	N155S
45	C101R	E108G	D117E	Q126E	I137N	R138S	V186L
46	Y25H	M69R	C101R	FSΔ177
47	E108D	F125L	I137N	R209G
48	Q5R	I34F	S76C	M100L	C101S	L140Q	N155D	Δ176
49	K23E	T31S	Q60L	M67K	D117V	S119W	S136T	L140Q	N142D	L203H
50	I66S	K105R	I137T	Q150R	K160I	D180V	Δ181
51	I66N	S119P	S136P	I137T	S187I
52	I66T	N74S	M75T	G159S	D164E	V178A
53	W65R	I137T	M144L	N155Y	M161V	F170C	A200S
54	I66V	M68V	M75T	M93T	N102D	S136P	R151W	V178A
55	C101R	T109S	I131V	I137T	M144I	N155S	F163L	V189G
56	F10L	M68T	N74D	M93T	R151M	FSΔ213
57	H32R	K64R	C101R	I137T	K157N
58	Q46L	I56F	K59E	R94G	Q127L	FSΔ173
59	Y25H	K64I	Y107H	I137T	C141R	C153R	Y226H
60	N21I	K48R	Q60L	V62A	I137T	Δ167
61	S7T	P26Q	G61F	M68L	E108G
62	I137T	R151G	W174R	E229D
63	V36A	L70Q	S76G	S95R	K176R
64	W22R	Y25C	V49A	Δ96
65	S76C	E108V	T109A	Y134H
66	K23R	V38A	I137N	N155H	D164E	Q217K	F222S
67	G47D	Q60R	I137T	R151W	K157R
68	K23E	S30N	Q60L	M68I	Q150R	Δ160
69	N6D	P26A	H32R	V58L	L70P	C101R	N102S	S119T	Δ181
70	L3S	E108V
71	I66N	C101R	T111R	Q168R	N190D
72	W65R	V110E	S148A	W174R	D180V
73	N6Y	Y8C	F10S	N27Y	H32R	W65R	M68V	S76C	C101R	W174R
74	V110E
75	V58A	M75K	S76G	E108Q	C141R	N173D	S182G	E208G
76	R40S	Q60L	V106A	Y112F	K121V	I137T	V196D	K205N	R211G	N218Y
77	L3S	L70Q	M75K	H77Y	V106A	D164E	V169E	Δ176
78	N27Y	E28G	Q168R	N190D
79	I29L	M93T	Δ176
80	I66N	T111I	V178D	T207S
81	D9G	N21I	I29V	D45H	S76I	T92A	F170S	K176R	M193T
82	G47D	L70P	T73A	S76C	M93T	N102D	C153R	R209M
83	F4L	N87D	C101R	E108V	F125L
84	M67V	M93V	V189A	R212I	F222L
85	M93T	N102D	Q127R	S136P	F163L
86	Q5R	N21Y	L91S	L104I	P114T	F125Y
87	I34T	I66T	N74I	K121R	F125V	Q168R	K188N	R209G	Q216L	Y226C
88	Q5R	F10L	S76C	E128E	L140Q	N155D
89	K2R	V36A	I66T	M93T	L185P	M193L	L215S
90	V33A	M68V	S76C	C101R	C141S	K158R	K188E	F222C	N227Y
91	L98F	T99A	F125S	K158R	G159V	FSΔ161
92	F10L	L124H	G159S	N218D
93	Q5L	N21I	E28G	V36E	K48N	V49I	K64T	S76G	C101R	A129T	S187R	Δ212
94	I34V	N74I	K88N	M93T	K143R	M193T
95	F4L	V49I	L70P	T73A	V110E	P114T	H177Q	N230D
96	Y8S	T73P	R94K	I137S	G159R	K160R	D180G
97	F10L	N27Y	M93V	L103Q	S136P	L185P	M193K	T202A	T213V
98	I29M	M69K	C153R
99	Q5L	H32R	Q46L	M69V	E80G	L98S	F170L	N230S
100	Q5L	I137T	C153S	G159C	V169A	E172V	I214F	Q216R
101	M69T	E108V	F125S	M193V	F222Y
102	K24R	D45E	Q60H	L70Q
103	Q16L	L70Q	N142S	N155T	N173D	V178G	M193I	D220E
104	F10Y	Q16L	T18A	R41S	M69T	C96R	T111S	D117G	G162V	I198V
105	K88E	S90N	L91W	I137N	R151W	C153R	Q168R	H177R	FSΔ222
106	Q60H	W65R	L70P	Δ181
107	Y12H	D117G	I137N	R151W	W174L	R223G	E229D
108	K88E	M93T	I137S
109	F10Y	M69T	V106I	R151K	S199P	S199P
110	E108D	I131V	Y134H	R209G
111	N6I	D15E	I29T	M67L	Y107N	I137N	F163L	F170S	Δ206
112	K59R	N102D	E108G	I137N	D195G
Colored mutations are found at the residues that are mutated frequently (>5). Mutations found at Ω loop are highlighted in blue. Mutations lead to truncation are highlighted in yellow. FS; flame shift mutation, Δ; insertion of stop codon
