# Supplementary material for: Structural determinants of lipid specificity within Ups/PRELI lipid transfer proteins
Source: Nat Commun. 2019 Mar 8;10:1130. doi: 10.1038/s41467-019-09089-x (PMC6408443; doi:10.1038/s41467-019-09089-x)
Supplement: Supplementary file 8 — Source Data [file 41467_2019_9089_MOESM8_ESM.xlsx]

## Sheet: Fig. 3CD, Fig. S3D
Fig. 3CD, Fig. S3D
PS transfer													PA transfer
%per sec	WT	K58V	T76A	T95S	E108D	M135K	K58VT76A	K58VT95S	K58VE108D	K58VM135K	no prot		%per sec	WT	K58V	T76A	T95S	E108D	M135K	K58VT76A	K58VT95S	K58VE108D	K58VM135K	no prot
1	0.0662	0.1236	0.076	0.0716	0.1348	0.0672	0.1819	0.1331	0.1867	0.1479	0.0105		1	0.2236	0.0914	0.1766	0.1593	0.1682	0.2205	0.1161	0.0884	0.0842	0.1181	0
2	0.0691	0.1378	0.0837	0.0825	0.1154	0.0654	0.1921	0.1365	0.2011	0.1723	0.0067		2	0.2207	0.0741	0.165	0.1728	0.1545	0.1999	0.1006	0.0895	0.082	0.1025	0.0076
3	0.0693	0.1384	0.086	0.093	0.1497	0.0743	0.1865	0.1522	0.2017	0.1866	0.0106		3	0.1361	0.0498	0.1128	0.0948	0.0703	0.1294	0.0707	0.0563	0.0583	0.0541	0.0235
4	0.0622	0.1179	0.0846	0.084	0.1063	0.0712	0.1877	0.1319	0.1897	0.1501	0.0088		4	0.214	0.0842	0.1813	0.1683	0.1518	0.2112	0.106	0.0829	0.0765	0.1004	0.003
	lipid concentration	lipid concentration	NBD-PS mol%		protein content (nM)		NBD-PS content (micro-M)							lipid concentration	lipid concentration	NBD-PA mol%		protein content (nM)		NBD-PA content (micro-M)
	12.5	12.5	5	625	50		0.625							12.5	12.5	5	625	12.5		0.625
NBD-PS transfer per sec per complex													NBD-PA transfer per sec per complex
1	0.008275	0.01545	0.0095	0.00895	0.01685	0.0084	0.0227375	0.0166375	0.0233375	0.0184875	0.0013125		1	0.1118	0.0457	0.0883	0.07965	0.0841	0.11025	0.05805	0.0442	0.0421	0.05905	0
2	0.0086375	0.017225	0.0104625	0.0103125	0.014425	0.008175	0.0240125	0.0170625	0.0251375	0.0215375	0.0008375		2	0.11035	0.03705	0.0825	0.0864	0.07725	0.09995	0.0503	0.04475	0.041	0.05125	0.0038
3	0.0086625	0.0173	0.01075	0.011625	0.0187125	0.0092875	0.0233125	0.019025	0.0252125	0.023325	0.001325		3	0.06805	0.0249	0.0564	0.0474	0.03515	0.0647	0.03535	0.02815	0.02915	0.02705	0.01175
4	0.007775	0.0147375	0.010575	0.0105	0.0132875	0.0089	0.0234625	0.0164875	0.0237125	0.0187625	0.0011		4	0.107	0.0421	0.09065	0.08415	0.0759	0.1056	0.053	0.04145	0.03825	0.0502	0.0015
NBD-PS transfer per sec per complex (BK subtracted)													NBD-PA transfer per sec per complex (BK subtracted)
	WT	K58V	T76A	T95S	E108D	M135K	K58VT76A	K58VT95S	K58VE108D	K58VM135K				WT	K58V	T76A	T95S	E108D	M135K	K58VT76A	K58VT95S	K58VE108D	K58VM135K
1	0.0069625	0.0141375	0.0081875	0.0076375	0.0155375	0.0070875	0.021425	0.015325	0.022025	0.017175			1	0.1118	0.0457	0.0883	0.07965	0.0841	0.11025	0.05805	0.0442	0.0421	0.05905
2	0.0078	0.0163875	0.009625	0.009475	0.0135875	0.0073375	0.023175	0.016225	0.0243	0.0207			2	0.10655	0.03325	0.0787	0.0826	0.07345	0.09615	0.0465	0.04095	0.0372	0.04745
3	0.0073375	0.015975	0.009425	0.0103	0.0173875	0.0079625	0.0219875	0.0177	0.0238875	0.022			3	0.0563	0.01315	0.04465	0.03565	0.0234	0.05295	0.0236	0.0164	0.0174	0.0153
4	0.006675	0.0136375	0.009475	0.0094	0.0121875	0.0078	0.0223625	0.0153875	0.0226125	0.0176625			4	0.1055	0.0406	0.08915	0.08265	0.0744	0.1041	0.0515	0.03995	0.03675	0.0487
average	0.00719375	0.0150344	0.00917813	0.014675	0.0222375	0.0232062	0.00920312	0.00754687	0.0161594	0.0193844			average	0.0950375	0.033175	0.0752	0.0638375	0.0449125	0.0333625	0.0701375	0.0908625	0.035375	0.042625
SEM	0.000243376	0.000675239	0.000332931	0.00113548	0.000367104	0.000532938	0.000560282	0.000202419	0.000553007	0.00116971			SEM	0.0129858	0.00714733	0.0104553	0.0136922	0.00748739	0.00545701	0.0115172	0.0129628	0.00638972	0.00947199
PS/PA	0.0756938	0.453184	0.12205	0.229881	0.495129	0.695579	0.131215	0.0830582	0.456802	0.454765
NBD-PS transfer per sec per complex (WT 1)													NBD-PA transfer per sec per complex (WT 1)
1	0.967854	2.03052	1.17594	1.09695	2.2316	1.01795	3.0772	2.20108	3.16338	2.46679			1	1.17638	0.408766	0.789803	0.712433	0.752236	0.986136	0.519231	0.395349	0.376565	0.528175
2	1.08427	2.10096	1.23397	1.21474	1.74199	0.940705	2.97115	2.08013	3.11538	2.65385			2	1.12114	0.31206	0.73862	0.775223	0.689348	0.902393	0.436415	0.384327	0.349132	0.445331
3	1.01998	2.17717	1.2845	1.40375	2.36968	1.08518	2.99659	2.41227	3.25554	2.9983			3	0.592398	0.23357	0.793073	0.633215	0.415631	0.940497	0.419183	0.291297	0.309059	0.271758
4	0.927889	1.89574	1.31712	1.30669	1.69418	1.08427	3.1086	2.13901	3.14335	2.45526			4	1.11009	0.384834	0.845024	0.783412	0.705213	0.98673	0.488152	0.378673	0.348341	0.461611
average	1	2.0511	1.25288	1.25553	2.00936	1.03203	3.03839	2.20812	3.16941	2.64355			average	1	0.334808	0.79163	0.726071	0.640607	0.953939	0.465745	0.362411	0.345774	0.426719
SEM	0.0338316	0.059819	0.0308257	0.0654457	0.170793	0.0342694	0.0325365	0.0723897	0.0303478	0.126705			SEM	0.136639	0.0395168	0.02173	0.0347757	0.0761715	0.0203091	0.0230779	0.0239564	0.0138864	0.0546733

## Sheet: Fig. 4B, S4B
Fig. 4B, S4B
PA transfer % per s								PS transfer % per s
	WT	K58V	K58T	BK					WT	K58V	K58T	BK
1	0.1262	0.1423	0.1076	0.0176				1	0.0726	0.1042	0.1187	0.0046
2	0.1362	0.134	0.1224					2	0.064	0.1046	0.1089
3	0.1189	0.139	0.0939					3	0.0594	0.1045	0.1018
4								4
lipid concentration	lipid concentration	NBD-PA mol%	NBD-PA content (micro-M)		protein content (nM)			lipid concentration	lipid concentration	NBD-PS mol%	NBD-PS content (micro-M)		protein content (nM)
12.5	50	5	0.625	625	60			12.5	50	5	0.625	625	120
NBD-PA transfer per sec per complex								NBD-PS transfer per sec per complex
1	0.0131458	0.0148229	0.0112083	0.00183333				1	0.00378125	0.00542708	0.00618229	0.000239583
2	0.0141875	0.0139583	0.01275	0				2	0.00333333	0.00544792	0.00567188	0
3	0.0123854	0.0144792	0.00978125	0				3	0.00309375	0.00544271	0.00530208	0
4	0	0	0	0				4	0	0	0	0
NBD-PA transfer per sec per complex (BK subtracted)								NBD-PS transfer per sec per complex (BK subtracted)
	WT	K58V	K58T						WT	K58V	K58T
1	0.0113125	0.0129896	0.009375					1	0.00354167	0.0051875	0.00594271
2	0.0123542	0.012125	0.0109167					2	0.00309375	0.00520833	0.00543229
3	0.0105521	0.0126458	0.00794792					3	0.00285417	0.00520313	0.0050625
4								4
average	0.0114062	0.0125868	0.00941319					average	0.00316319	0.00519965	0.00547917
SEM	0.000522324	0.000251323	0.000857217					SEM	0.000201479	6.25964e-06	0.000255173
WT=1								WT=1
1	0.991781	1.13881	0.821918					1	1.11965	1.63996	1.8787
2	1.08311	1.06301	0.957078					2	0.978046	1.64654	1.71734
3	0.925114	1.10868	0.696804					3	0.902305	1.6449	1.60044
average	1	1.1035	0.825266					average	1	1.6438	1.73216
SEM	0.0457928	0.0220338	0.0751533					SEM	0.0636947	0.0019789	0.0806694

## Sheet: Fig. 6D, E, S6C, S6D
Fig. 6D, E, S6C, S6D
PS transfer								PA transfer
	%per sec	Δ174 WT	Δ174 60-71U1	no prot					%per sec	Δ174 WT	Δ174 60-71U1	No prot
	1	0.251	0.105	0.0272					1	0.0851	0.1859	0.0299
	2	0.253	0.105	0.0246					2	0.0809	0.1883	0.0291
	3	0.264	0.0989	0.0379					3	0.1084	0.1927	0.0281
	4	0.261	0.0925	0.0329					4	0.1203	0.1908	0.0301
lipid concentration	lipid concentration	NBD-PS mol%	NBD-PS content (micro-M)			protein content (nM)		lipid concentration	lipid concentration	NBD-PA mol%	NBD-PA content (micro-M)			protein content (nM)
12.5	12.5	5	0.625	625		50		12.5	12.5	5	0.625	625		50
	NBD-PS transfer per sec per complex								NBD-PA transfer per sec per complex
	1	0.031375	0.013125	0.0034					1	0.0106375	0.0232375	0.0037375
	2	0.031625	0.013125	0.003075					2	0.0101125	0.0235375	0.0036375
	3	0.033	0.0123625	0.0047375					3	0.01355	0.0240875	0.0035125
	4	0.032625	0.0115625	0.0041125					4	0.0150375	0.02385	0.0037625
	NBD-PS transfer per sec per complex (BK subtracted)								NBD-PA transfer per sec per complex (BK subtracted)
		Δ174 WT	Δ174 60-71U1							Δ174 WT	Δ174 60-71U1
	1	0.027975	0.009725						1	0.0069	0.0195
	2	0.02855	0.01005						2	0.006475	0.0199
	3	0.0282625	0.007625						3	0.0100375	0.020575
	4	0.0285125	0.00745		Δ174 WT	Δ174 60-71U1			4	0.011275	0.0200875
PS transfer	average	0.028325	0.0087125	PS/PA	3.26631	0.435285		PA transfer	average	0.00867187	0.0200156
	SEM	0.000153546	0.00078815						SEM	0.0011764	0.000223104
	NBD-PS transfer per sec per complex (WT 1)	Δ174 WT	Δ174 60-71U1						NBD-PA transfer per sec per complex (WT 1)	Δ174 WT	Δ174 60-71U1
	1	0.987643	0.347632						1	0.795676	2.82609
	2	1.00794	0.352014						2	0.746667	3.07336
	3	0.997793	0.269792						3	1.15748	2.04981
	4	1.00662	0.261289						4	1.30018	1.7816
	average	1	0.307682						average	1	2.43271
	SEM	0.00469461	0.0244085						SEM	0.135657	0.307644

## Sheet: Fig. 6F
Fig. 6F
CL pmol per micro-g
	vector	Ups1 WT	Ups2 WT	Ups2 (60-71 Ups1)
1	0.566577	2.39259	0.777566	1.25058
2	1.06521	2.44938	1.11038	2.00366
3	0.852184	2.70898	1.21096	1.59521
average	0.827989	2.51698	1.03297	1.61648
SEM	0.144449	0.0973888	0.130962	0.217655
t-test p vs Vector		0.000633527	0.352436	0.0392236

## Sheet: Fig. S2C
Fig. S2C
PE pmol per micro-g								PE WT=1
	Ups2	Vector	Ups1 WT	Ups1 K58V	Ups1 E108D	Ups1 K58VE108D			Ups2	Vector	Ups1 WT	Ups1 K58V	Ups1 E108D	Ups1 K58VE108D
1	40.5719	21.6109	22.7466	30.1757	28.1697	32.3588		1	1.03549	0.532656	0.560648	0.74376	0.694315	0.797568
2	37.3439	22.4839	23.5442	23.2818	24.0446	27.3308		2	0.953105	0.602077	0.63047	0.623444	0.64387	0.731869
3	43.3017	24.2496	24.0842	26.972	24.3532	33.0833		3	1.10516	0.560015	0.556195	0.622886	0.562408	0.764017
4	35.5078	21.4511	23.6881	26.546	27.3073	27.2538		4	0.906242	0.604125	0.667123	0.74761	0.769052	0.767545
Average	39.1813	22.4489	23.5158	26.7439	25.9687	30.0067		Average	1	0.574718	0.603609	0.684425	0.667411	0.76525
SEM	1.72681	0.641714	0.280666	1.40993	1.03875	1.57418		SEM	0.0440724	0.0173174	0.0271559	0.0353775	0.0434305	0.0134337
t-test p vs Vector			0.178537	0.0323118	0.0279558	0.00434829		t-test p vs Vector			0.404266	0.0317769	0.0946968	0.000127942

## Sheet: Fig. S3EF
Fig. S3EF
	Ups1 1	Ups1 2	Ups1 3	K58V 1	K58V 2	K58V 3	K58VE108D 1	K58VE108D 2	K58VE108D 3	no prot 1	no prot 2	no prot 3
Recovery by 17PC	0.848268	0.848825	0.849855	0.81973	0.843507	0.79668	0.815985	0.809701	0.798271	0.860902	0.832314	0.835185
Recovery by Rhodamine FL	0.981097	0.890011	0.867667	0.884625	0.901038	0.964927	0.914175	0.881011	0.8784	0.954187	0.928651	0.885127
Contamination by 17PE	0.0606773	0.0630944	0.0562525	0.101188	0.095147	0.0946408	0.0949423	0.0773541	0.0989445	0.0202238	0.0211679	0.0246051
Contamination by NBD FL	0.0667771	0.0633016	0.0613762	0.114126	0.110998	0.119926	0.114757	0.0805796	0.105178	0.0238327	0.0247367	0.0253709
Amount pmol	Ups1 1	Ups1 2	Ups1 3	K58V 1	K58V 2	K58V 3	K58VE108D 1	K58VE108D 2	K58VE108D 3	no prot 1	no prot 2	no prot 3	IN 1	IN 2	IN 3	average input
DOPS	72.5573	80.1699	73.5196	105.49	105.21	97.8168	105.854	97.9534	111.11	47.5884	50.5612	45.1652	826.833	854.519	855.173	845.508
DOPA	245.622	332.506	258.425	214.414	259.418	215.359	281.501	182.627	235.754	69.6371	73.1187	75.2824	1807.46	1804.2	1793.19	1801.62
After recovery contamination compensation
DOPS	34.2327	41.1012	38.9465	43.1326	44.2815	42.7609	49.4508	55.5712	55.5294	38.178	42.85	33.2743
DOPA	180.239	278.053	202.736	79.2641	136.128	99.8145	173.934	86.1865	117.07	44.4531	49.7133	45.8097
Calc transported %input	Ups1 20	Ups1 20	Ups1 20	K58V 20	K58V 20	K58V 20	K58VE108D 20	K58VE108D 20	K58VE108D 20	no prot	no prot	no prot
DOPS	4.04877	4.86112	4.60628	5.10138	5.23726	5.05742	5.84864	6.57251	6.56758	4.51539	5.06796	3.93542
DOPA	10.0043	15.4335	11.253	4.39961	7.55587	5.54027	9.6543	4.78384	6.49807	2.4674	2.75937	2.5427
average	Ups1	K58V	K58VE108D	no prot
DOPS	4.50539	5.13202	6.32958	4.50625
DOPA	12.2302	5.83191	6.97873	2.58982
background subtracted
	Ups1 20	Ups1 20	Ups1 20	K58V 20	K58V 20	K58V 20	K58VE108D 20	K58VE108D 20	K58VE108D 20
DOPS	-0.457484	0.354867	0.100025	0.595128	0.731007	0.551164	1.34239	2.06626	2.06132
DOPA	7.41447	12.8437	8.66315	1.80979	4.96605	2.95045	7.06448	2.19402	3.90825
average	Ups1	K58V	K58VE108D
DOPS	-0.000864235	0.625766	1.82332
DOPA	9.64043	3.24209	4.38891
SEM	Ups1	K58V	K58VE108D
DOPS	0.23987	0.0541291	0.240471
DOPA	1.64168	0.922729	1.42637
	Ups1	K58V	K58VE108D
PA/PS	-8.9647e-05	0.193013	0.415438

## Sheet: Fig. S6B
Fig. S6B
	PS transfer								PS transfer
	%per sec	WT	Δ174	no prot					%per sec	WT	Δ174	no prot
	1	0.1655	0.1417	0.0115					1	0.1087	0.1416	0.0181
	2	0.1552	0.1366	0.0115					2	0.103	0.1382	0.0181
	3	0.163	0.1462	0.0092					3	0.093	0.1234	0.0109
	4	0.1684	0.1449	0.0092					4	0.0933	0.1288	0.0109
lipid concentration	lipid concentration	NBD-PS mol%	NBD-PS content (micro-M)		protein content (nM)	protein content deltaN(nM)			lipid concentration	lipid concentration	NBD-PA mol%	NBD-PA content (micro-M)		protein content (nM)	protein content deltaN(nM)
12.5	12.5	5	0.625	625	80	91.68			12.5	12.5	5	0.625	625	320	366.72
	NBD-PS transfer per sec per complex								NBD-PA transfer per sec per complex
	1	0.0129297	0.00965996	0.000898437					1	0.00212305	0.00241329	0.000353516
	2	0.012125	0.00931228	0.000898437					2	0.00201172	0.00235534	0.000353516
	3	0.0127344	0.00996673	0.00071875					3	0.00181641	0.0021031	0.000212891
	4	0.0131562	0.00987811	0.00071875					4	0.00182227	0.00219514	0.000212891
	NBD-PS transfer per sec per complex (BK subtracted)								NBD-PA transfer per sec per complex (BK subtracted)
		WT	Δ174							WT	Δ174	no prot
	1	0.0120313	0.00876152						1	0.00176953	0.00205977	0
	2	0.0112266	0.00841384						2	0.0016582	0.00200182	0
	3	0.0120156	0.00924798						3	0.00160352	0.00189021	0
	4	0.0124375	0.00915936						4	0.00160937	0.00198224	0
PS transfer	average	0.0119277	0.00889568						average	0.00166016	0.00198351	0
	SEM	0.000253302	0.000192312						SEM	3.84638e-05	3.51863e-05	0
PA transfer	average	0.00166016	0.00198351
	SEM	3.84638e-05	3.51863e-05

## Sheet: Fig. S6EF
Fig. S6EF
	Ups2 1	Ups2 2	Ups2 3	Loopswap 1	Loopswap 2	Loopswap 3	no prot 1	no prot 2	no prot 3
Recovery by 17PC	0.782582	0.831359	0.750014	0.784997	0.842466	0.857402	0.931253	0.788246	0.822811
Recovery by Rhodamine FL	0.966626	0.915745	0.879856	0.805066	0.807523	0.779468	0.975716	0.958632	0.891089
Contamination by 17PE	0.0610817	0.0538437	0.0554167	0.0581237	0.0606958	0.0645659	0.00819572	0.00965912	0.00791445
Contamination by NBD FL	0.0643667	0.0581915	0.0542961	0.0558228	0.0570437	0.0625605	0.00743461	0.00889174	0.00580249
Amount pmol	Ups2 1	Ups2 2	Ups2 3	Loopswap 1	Loopswap 2	Loopswap 3	no prot 1	no prot 2	no prot 3	IN 1	IN 2	IN 3	average input
DOPS	299.305	299.744	292.331	106.453	115.836	117.076	36.9044	33.943	36.0474	897.798	944.257	870.671	904.242
DOPA	179.43	215.131	272.192	255.834	243.124	240.72	73.8186	87.304	89.2909	1937.62	1879.98	1875.24	1897.62
Recovery contamination compensation
DOPS	251.436	274.704	283.151	81.7518	91.8652	93.6299	31.1002	27.3675	35.2063
DOPA	63.4819	124.5	206.327	211.85	192.827	190.11	61.5478	74.1984	89.1933
Calc transported	Ups2 80	Ups2 80	Ups2 80	Loopswap 80	Loopswap 80	Loopswap 80	no prot	no prot	no prot	no prot av
DOPS	27.8063	30.3794	31.3137	9.04092	10.1594	10.3545	3.43936	3.02657	3.89346	3.45313
DOPA	3.34535	6.56085	10.8729	11.164	10.1615	10.0184	3.24343	3.91009	4.70029	3.95127
background subtracted
	Ups2 1	Ups2 2	Ups2 3	Loopswap 1	Loopswap 2	Loopswap 3
DOPS	24.3531	26.9263	27.8605	5.58779	6.70623	6.90139
DOPA	-0.605918	2.60958	6.92168	7.21276	6.21028	6.06712
average	Ups2	Loopswap
DOPS	26.38	6.39847
DOPA	2.97511	6.49672
SEM	Ups2	Loopswap
DOPS	1.0487	0.409238
DOPA	2.1807	0.360397
	Ups2	Loopswap
PS/PA	8.86689	0.984877

## Sheet: Fig. S6H
Fig. S6H
	PS transfer						PA transfer
	%per sec	58-71 U2	60-71 U2	no prot			%per sec	58-71 U2	60-71 U2	No prot
	1	0.0182	0.0177	0.0126			1	0.0156	0.0149	0.0123
	2	0.0209	0.0136	0.0144			2	0.0153	0.0136	0.009
	3	0.0216	0.0118	0.0119			3	0.0133	0.0158	0.008
	4	0.0271	0.0156	0.0118			4	0.0113	0.0089	0.0078
		lipid concentration	NBD-PS mol%					lipid concentration	NBD-PA mol%
		12.5	5					12.5	5
	NBD-PS transfer per sec per complex						NBD-PA transfer per sec per complex
	1	0.002275	0.0022125	0.001575			1	0.0078	0.00745	0.00615
	2	0.0026125	0.0017	0.0018			2	0.00765	0.0068	0.0045
	3	0.0027	0.001475	0.0014875			3	0.00665	0.0079	0.004
	4	0.0033875	0.00195	0.001475			4	0.00565	0.00445	0.0039
	NBD-PS transfer per sec per complex (BK subtracted)						NBD-PA transfer per sec per complex (BK subtracted)
		58-71 U2	60-71 U2	no prot				58-71 U2	60-71 U2	No prot
	1	0.0007	0.0006375				1	0.00165	0.0013
	2	0.0008125	-0.0001				2	0.00315	0.0023
	3	0.0012125	-1.25e-05				3	0.00265	0.0039
	4	0.0019125	0.000475				4	0.00175	0.00055
PS transfer	average	0.00115938	0.00025			PA transfer	average	0.0023	0.0020125
	SEM	0.000316468	0.00020875				SEM	0.000361709	0.000724101
PA transfer	average	0.0023	0.0020125
	SEM	0.000361709	0.000724101
	PS/PA	0.504076	0.124224
		WT	58-71 U2	60-71 U2
PS transfer	average	0.00719375	0.00115938	0.00025
	SEM	0.000243376	0.000316468	0.00020875
PA transfer	average	0.0950375	0.0023	0.0020125
0	SEM	0.0129858	0.000361709	0.000724101
	PS/PA	0.0756938	0.504076	0.124224
		WT	58-71 U2	60-71 U2
	PS transfer	1	0.161164	0.0347524
	PA transfer	1	0.024201	0.0211759
		WT	58-71 U2	60-71 U2
	PS transfer	0.00719375	0.00115938	0.00025
	PA transfer	0.0950375	0.0023	0.0020125
